# Supplementary material for: Robust adaptive filtering algorithms based on (inverse)hyperbolic sine function
Source: PLoS One. 2021 Oct 11;16(10):e0258155. doi: 10.1371/journal.pone.0258155 (PMC8504740; doi:10.1371/journal.pone.0258155)
Supplement: S1 File — (ZIP) [file pone.0258155.s001.zip]

Archive with 11 entries (10 files):
- Code/
- Code/Demo_FIR_ImpnoiseChang_samInput.m
- Code/Demo_FIR_ImpnoiseConst_diffInput.m
- Code/Demo_FIR_ImpnoiseConst_samInput.m
- Code/Demo_FIR_whnoise_diffInput.m
- Code/Demo_FIR_whnoise_samInput.m
- Code/Demo_IIR_whnoiseChang_samInput.m
- Code/Demo_IIR_whnoiseConst_samInput.m
- Code/ImpulsiveNoise.m
- Code/stblrnd.m
- Code/test_hyperbolicSamp.m
