# Supplementary material for: Robust adaptive filtering algorithms based on (inverse)hyperbolic sine function
Source: PLoS One. 2021 Oct 11;16(10):e0258155. doi: 10.1371/journal.pone.0258155 (PMC8504740; doi:10.1371/journal.pone.0258155)
Supplement: S1 File — (ZIP) [file pone.0258155.s001.zip › Code/Demo_FIR_ImpnoiseConst_samInput.m]

clc; 
clear; 
close all;
%%
% Parameters set
%%
% Parameters set
N = 2e4;         % data length
ntrial = 10;     % number of trials
snr = 19;        % signal-to-noise ratio
alpha =1.6;

x = zeros(N, 1); % input data
a = 0.1;
b = sqrt(1-a^2);

w0 = [0.6  -0.4  0.25  -0.15  0.1  -0.05  0.001]'; % set parameters of the real system
M0 = length(w0);
rate = 5E-4;

% intinal vectors set
% ******** with lncosh cost algorithm (VSS-VSSLHCAF) *********
em_VSSLHCAF = zeros(size(x)); % MSE
% ******** with hyperbolic cosine algorithm (VSSLlncosh) **
em_VSSLlncosh = zeros(size(x));
A0 = 10;
h = 1;
lamda0 = 5; 
% ******** with hyperbolic secant cost algorithm (Sech) *****
em_Sech = zeros(size(x));
lamda0_Sech = 0.1;
% ******** Proposed algorithm 1 *********
em_absSinh = zeros(size(x));
% ******** Proposed algorithm 3 *********
em_absInsinh = zeros(size(x));
% ******** Proposed algorithm 4 *********
em_Atan = zeros(size(x));

%% Loop
for k = 1:ntrial
    fprintf('    Progcessing.  %d/%d\n', k, ntrial);
    % input signal
    x = filter(b, [1, -a], randn(size(x))); % x(n) = a*x(n-1) + sqrt(1-a^2)*kesi(n)
    % output signal
    y0 = zeros(size(x));
    for n = M0:N
        y0(n) = w0'*x(n:-1:n-M0+1);
    end
    % add noise
    noise = 10^(-snr/20)*randn(size(x)); % noise
    noisei = stblrnd(alpha, 0, 0.05, 0, N, 1);
    d = y0 + noise + noisei; % desired output
    d = y0 + noise; % desired output
    if snr < 0      % no noise
        noise = zeros(size(x));
        d = y0;
    end
    %% -------- with lncosh cost algorithm (VSS-LHCAF) -----------%%
    % Wang S , Wang W , Xiong K , et al. Logarithmic Hyperbolic Cosine Adaptive Filter and 
    % Its Performance Analysis[J]. IEEE Transactions on Systems, Man, and Cybernetics: Systems, 2019, PP(99):1-13.
    
    % Karal, Omer. Maximum likelihood optimal and robust Support Vector Regression with lncosh loss function.[J]. Neural Networks, 2017:1.
    % Kumar K , Bhattacharjee S S , George N V . Joint Logarithmic Hyperbolic Cosine Robust Sparse 
    % Adaptive Algorithms[J]. Circuits and Systems II: Express Briefs, IEEE Transactions on, 2020, PP(99):1-1.
    y_VSSLHCAF = zeros(size(x)); % output
    e_VSSLHCAF = zeros(size(x)); % error
    w_VSSLHCAF = zeros(size(w0));
    rate_VSSLHCAF = rate;
    lamda_VSSLHCAF = 0.1;
    %
    for n = M0:N
        % filtering
        Xn = x(n:-1:n-M0+1);      % input buffer
        y_VSSLHCAF(n) = w_VSSLHCAF'*Xn; % output
        % update
        e_VSSLHCAF(n) = d(n) - y_VSSLHCAF(n); % error
        w_VSSLHCAF = w_VSSLHCAF + rate_VSSLHCAF * tanh(lamda_VSSLHCAF * exp(e_VSSLHCAF(n))) * Xn;
        lamda_VSSLHCAF = 0.9996 * lamda_VSSLHCAF + 0.0001 * exp(-lamda_VSSLHCAF) * lamda_VSSLHCAF;
        rate_VSSLHCAF = 0.9996 * rate_VSSLHCAF + 0.0001 * exp(-rate_VSSLHCAF) * rate_VSSLHCAF;
    end
    
    %% -------- with hyperbolic cosine algorithm (VSS-Llncosh) -----------%%
    % Liu C , Jiang M . Robust adaptive filter with lncosh cost[J]. Signal Processing, 2019, 168:107348.
    
    % Isabelle, Bonnet, Julien, Gabelli. Hyperbolic cosine function in physics[J]. European Journal of Physics, 2020.
    y_VSSLlncosh = zeros(size(x));
    e_VSSLlncosh = zeros(size(x));
    w_VSSLlncosh = zeros(size(w0));
    rate_VSSLlncosh = rate;
    % 
    for n = M0:N
        % filtering
        Xn = x(n:-1:n-M0+1); 
        y_VSSLlncosh(n) = w_VSSLlncosh'*Xn;
        % update
        e_VSSLlncosh(n) = d(n) - y_VSSLlncosh(n);
        lamda_VSSLlncosh = lamda0 * ((1-exp(-A0*abs(e_VSSLlncosh(n))))/(1+h*exp(-A0*abs(e_VSSLlncosh(n)))));
        w_VSSLlncosh = w_VSSLlncosh + rate_VSSLlncosh * tanh(lamda_VSSLlncosh * exp(e_VSSLlncosh(n))) * Xn;
    end    
    
    %% -------- with hyperbolic secant cost algorithm (Sech) -----------%%
    % Lu Lu, Lihui Chen, Zongsheng Zheng, Yi Yu, Xiaomin Yang . Behavior of the LMS algorithm 
    % with hyperbolic secant cost[J]. Journal of the Franklin Institute,2020 357(3):1943-1960,
    y_Sech = zeros(size(x));
    e_Sech = zeros(size(x));
    w_Sech = zeros(size(w0));
    rate_Sech = rate;
    % 
    for n = M0:N
        % filtering
        Xn = x(n:-1:n-M0+1);
        y_Sech(n) = w_Sech'*Xn;
        % update
        e_Sech(n) = d(n) - y_Sech(n);
        w_Sech = w_Sech + rate_Sech *  (2 * sech(e_Sech(n)^2) * tanh(e_Sech(n)^2) +lamda0_Sech) * e_Sech(n) * Xn;
    end
    
    %% -------- with arctangent-momentum strategy -----------%%
    % Yang L , Liu J , Yan R , et al. Spline adaptive filter with arctangent-momentum strategy for 
    % nonlinear system identification[J]. Signal Processing, 2019, 164:99-109.
    y_Atan = zeros(size(x));
    e_Atan = zeros(size(x));
    w_Atan = zeros(size(w0));
    rate_Atan = rate;
    %
    for n = M0:N
        % filtering
        Xn = x(n:-1:n-M0+1);
        y_Atan(n) = w_Atan'*Xn;
        % update
        e_Atan(n) = d(n) - y_Atan(n);
        w_Atan = w_Atan +  2 * rate_Atan * e_Atan(n)/ (1 + e_Atan(n)^4) * Xn;
    end  
    
    %% -------- Proposed algorithm 1 (Sinh) -----------%%
    y_absSinh = zeros(size(x));
    e_absSinh = zeros(size(x));
    w_absSinh = zeros(size(w0));
    rate_absSinh = rate;
    %
    for n = M0:N
        % filtering
        Xn = x(n:-1:n-M0+1);
        y_absSinh(n) = w_absSinh'*Xn;
        % update
        e_absSinh(n) = d(n) - y_absSinh(n);
        w_absSinh = w_absSinh + rate_absSinh * cosh(e_absSinh(n)^2) * 2 * e_absSinh(n) * Xn; 
    end    
    
    %% -------- Proposed algorithm 2 1/(sinh)-----------%%
    % Wei H , Zai-Qing C , Dong-Dong Z , et al. Drought Loss assessment Model for Southwest China Based on a Hyperbolic 
    % Tangent Function[J]. International Journal of Disaster Risk Reduction, 2018, 33:S2212420918300670.
    % Liu T , Qiu T , Luan S . Hyperbolic-tangent-function-based cyclic correlation: Definition and theory[J]. Signal Processing, 2019, 164:206-216.
    y_absInsinh = zeros(size(x));
    e_absInsinh = zeros(size(x));
    w_absInsinh = zeros(size(w0));
    rate_absInsinh = rate;
    %
    for n = M0:N
        % filtering
        Xn = x(n:-1:n-M0+1);
        y_absInsinh(n) = w_absInsinh'*Xn;
        % update
        e_absInsinh(n) = d(n) - y_absInsinh(n);
        w_absInsinh = w_absInsinh + rate_absInsinh * 1/sqrt(1 +(e_absInsinh(n)^4))* 2 * e_absInsinh(n) * Xn;
    end      
    
    %%
    em_VSSLHCAF = em_VSSLHCAF + e_VSSLHCAF.^2;
    em_VSSLlncosh = em_VSSLlncosh + e_VSSLlncosh.^2;
    em_Sech = em_Sech + e_Sech.^2;
    em_absSinh = em_absSinh + e_absSinh.^2;
    em_absInsinh = em_absInsinh + e_absInsinh.^2;
    em_Atan = em_Atan + e_Atan.^2;
end

%% Learning Curve
em_VSSLHCAF = em_VSSLHCAF/ntrial; em_VSSLHCAF(1:M0) = 1e-1; edb_VSSLHCAF = 10*log10(em_VSSLHCAF); emf_VSSLHCAF = zeros(size(edb_VSSLHCAF)); lambda_VSSLHCAF = 0.998;
em_VSSLlncosh = em_VSSLlncosh/ntrial; em_VSSLlncosh(1:M0) = 1e-1; edb_VSSLlncosh = 10*log10(em_VSSLlncosh); emf_VSSLlncosh = zeros(size(edb_VSSLlncosh)); lambda_VSSLlncosh = 0.998;
em_Sech = em_Sech/ntrial; em_Sech(1:M0) = 1e-1; edb_Sech = 10*log10(em_Sech); emf_Sech = zeros(size(edb_Sech)); lambda_Sech = 0.998;
em_absSinh = em_absSinh/ntrial; em_absSinh(1:M0) = 1e-1; edb_absSinh = 10*log10(em_absSinh); emf_absSinh = zeros(size(edb_absSinh)); lambda_absSinh = 0.998;
em_absInsinh = em_absInsinh/ntrial; em_absInsinh(1:M0) = 1e-1; edb_absInsinh = 10*log10(em_absInsinh); emf_absInsinh = zeros(size(edb_absInsinh)); lambda_absInsinh = 0.998;
em_Atan = em_Atan/ntrial; em_Atan(1:M0) = 1e-1; edb_Atan = 10*log10(em_Atan); emf_Atan = zeros(size(edb_Atan)); lambda_Atan = 0.998;
for n = 2:length(emf_VSSLHCAF)
    emf_VSSLHCAF(n) = lambda_VSSLHCAF * emf_VSSLHCAF(n-1) + (1-lambda_VSSLHCAF) * edb_VSSLHCAF(n);
    emf_VSSLlncosh(n) = lambda_VSSLlncosh * emf_VSSLlncosh(n-1) + (1-lambda_VSSLlncosh) * edb_VSSLlncosh(n);
    emf_Sech(n) = lambda_Sech * emf_Sech(n-1) + (1-lambda_Sech) * edb_Sech(n);
    emf_absSinh(n) = lambda_absSinh * emf_absSinh(n-1) + (1-lambda_absSinh) * edb_absSinh(n);
    emf_absInsinh(n) = lambda_absInsinh * emf_absInsinh(n-1) + (1-lambda_absInsinh) * edb_absInsinh(n);
    emf_Atan(n) = lambda_Atan * emf_Atan(n-1) + (1-lambda_Atan) * edb_Atan(n);
end
noiseLevel(1: length(emf_VSSLHCAF)) = -snr;

figure; hold on; box off;
set(gca, 'FontSize', 12, 'FontWeight', 'bold');
plot(emf_VSSLHCAF, 'Color', [1 0 0], 'LineWidth', 2,'LineStyle','--');  
plot(emf_VSSLlncosh, 'Color', [0 1 0], 'LineWidth', 2,'LineStyle','--'); 
plot(emf_Sech, 'Color', [0 0 1], 'LineWidth', 2,'LineStyle','--'); 
plot(emf_Atan, 'Color', [0 1 1], 'LineWidth', 2,'LineStyle','--'); 
plot(emf_absSinh, 'Color', [0.75 0.75 0], 'LineWidth', 2,'LineStyle','--');
plot(emf_absInsinh, 'Color', [1 0 1], 'LineWidth', 2,'LineStyle','--');  
plot(noiseLevel, '--', 'Color', [0 0 0], 'LineWidth', 2,'LineStyle','--'); 
xlabel('Samples'); ylabel('MSE/dB'); 
L1 = legend('with lncosh (WANG et al.2019)', 'with cosine (Liu et al.2020)','with secant (Lu et al.2020)',...
            'with arctangent (Yang et al.2019)','Proposed HSF','Proposed IHSF','NoiseLevel','location', 'best');
set(L1, 'fontsize', 12, 'location', 'northeast', 'box', 'off');
ylim([-21 0]);
