# Supplementary material for: Robust adaptive filtering algorithms based on (inverse)hyperbolic sine function
Source: PLoS One. 2021 Oct 11;16(10):e0258155. doi: 10.1371/journal.pone.0258155 (PMC8504740; doi:10.1371/journal.pone.0258155)
Supplement: S1 File — (ZIP) [file pone.0258155.s001.zip › Code/ImpulsiveNoise.m]

%%% Generate inplusive noise signal
function [pois_nois,sig_imp] = ImpulsiveNoise(N,sigma,PP)
    y=zeros(1,N);
    lamb=PP; % decides the probability density
for i=1:N
    p=exp(-lamb);
    j=0;
    F=p;
    u=rand(1);    
    while(u>F)
        j=j+1;
        p=lamb*p/j;
        F=F+p;
    end;    
    y(i)=j;    
end
%
% mnum=randi(1,N,[0 3]);
mnum=randi([0 3],1,1);
sig_imp=10*sigma*sqrt(mnum);
pois_nois=y.*sig_imp.*(randn(1,N)+ 1j * randn(1,N));
