# Supplementary material for: Robust adaptive filtering algorithms based on (inverse)hyperbolic sine function
Source: PLoS One. 2021 Oct 11;16(10):e0258155. doi: 10.1371/journal.pone.0258155 (PMC8504740; doi:10.1371/journal.pone.0258155)
Supplement: S1 File — (ZIP) [file pone.0258155.s001.zip › Code/test_hyperbolicSamp.m]

%%%%%%%%%%%%%%%%%%%%%%%%%%%%%%%%%%%%%%%%%%%%%%%%%%%%%%%%%%%%%%%%%%%%%%%%%%%
%%%                      the hyperbolic functions                       %%%
%%%%%%%%%%%%%%%%%%%%%%%%%%%%%%%%%%%%%%%%%%%%%%%%%%%%%%%%%%%%%%%%%%%%%%%%%%%
clc
clear
close
%%
x = -1:0.02:1;
%%
lamda=0.1;
%--- 2020 Robust adaptive filter with lncosh cost SP
F1=1/lamda*log(cosh(lamda*x));
%--- 2019 Logarithmic hyperbolic cosine adaptive filter TSMCS
F2=log(cosh(lamda*x));
%--- 2020 Behavior of the LMS algorithm with hyperbolic secant cost JKI
F3=sech(x.^2)-0.5*lamda*x.^2;
%
Jtw=x.^2;
figure
plot(x,1-sech(Jtw),'r--','LineWidth',2,'MarkerSize',8), hold on
plot(x,(sinh(Jtw)),'b--','LineWidth',2,'MarkerSize',8), hold on
plot(x,1./(sinh(Jtw)),'c--','LineWidth',2,'MarkerSize',8), hold on
plot(x,atan(Jtw),'m--','LineWidth',2,'MarkerSize',8), hold on
plot(x,F1,'k--','LineWidth',2,'MarkerSize',8), hold on
plot(x,F2,'k--','LineWidth',2,'MarkerSize',8), hold on
plot(x,F3,'k--','LineWidth',2,'MarkerSize',8), hold off
legend('1-sech(Jtw)','abs(sinh(Jtw)','abs(tanh(Jtw)','atan(Jtw)',...
       'the least Incosh algorithm','the logarithmic hyperbolic cosine',...
       'the logarithmic hyperbolic secant')
xlabel('iteration'); ylabel('function value')
%%
Test_y=(2*x.^2+1).*exp(x.^2)-(2*x.^2-1).*exp(-x.^2);
plot(Test_y)
